# Supplementary material for: Second-Generation Antipsychotics’ Effectiveness and Tolerability: A Review of Real-World Studies in Patients with Schizophrenia and Related Disorders
Source: J Clin Med. 2022 Aug 3;11(15):4530. doi: 10.3390/jcm11154530 (PMC9369504; doi:10.3390/jcm11154530)
Supplement: Supplementary file 1 [file jcm-11-04530-s001.zip]

Archive with 2 entries (2 files):
- jcm-1793077-supplementary-Figure S1.pdf
- jcm-1793077-supplementary-Table S1.pdf
